# Supplementary material for: Gene Expression Signature Associated with Clinical Outcome in ALK-Positive Anaplastic Large Cell Lymphoma
Source: Cancers (Basel). 2021 Nov 3;13(21):5523. doi: 10.3390/cancers13215523 (PMC8582782; doi:10.3390/cancers13215523)
Supplement: Supplementary file 1 [file cancers-13-05523-s001.zip › Table S1.xlsx]

## Sheet: Feuil1
Microarray	RNAseq	Patients	Observed Group	Microarray	RNAseq	Patients	Observed Group
1		ALCL_1	Relapse	1	1	ALCL_6	No Relapse
2		ALCL_3	Relapse	2		ALCL_7	No Relapse
3	1	ALCL_4	Relapse	3	2	ALCL_8	No Relapse
4	2	ALCL_5	Relapse	4	3	ALCL_9	No Relapse
5		ALCL_10	Relapse	5		ALCL_12	No Relapse
6	3	ALCL_11	Relapse	6	4	ALCL_18	No Relapse
7	4	ALCL_19	Relapse	7	5	ALCL_29	No Relapse
8	5	ALCL_22	Relapse	8	6	ALCL_30	No Relapse
9	6	ALCL_24	Relapse	9	7	ALCL_35	No Relapse
10	7	ALCL_25	Relapse	10	8	ALCL_36	No Relapse
11		ALCL_26	Relapse	11	9	ALCL_39	No Relapse
12	8	ALCL_27	Relapse	12	10	ALCL_43	No Relapse
13	9	ALCL_31	Relapse	13	11	ALCL_56	No Relapse
14	10	ALCL_37	Relapse	14	12	ALCL_58	No Relapse
15	11	ALCL_38	Relapse	15	13	ALCL_62	No Relapse
16		ALCL_40	Relapse	16		ALCL_63	No Relapse
17	12	ALCL_42	Relapse	17		ALCL_64	No Relapse
18		ALCL_45	Relapse	18	14	ALCL_67	No Relapse
19	13	ALCL_51	Relapse	19	15	ALCL_72	No Relapse
20	14	ALCL_52	Relapse	20	16	ALCL_73	No Relapse
21	15	ALCL_53	Relapse	21	17	ALCL_74	No Relapse
22	16	ALCL_55	Relapse		18	ALCL_82	No Relapse
23	17	ALCL_57	Relapse		19	ALCL_83	No Relapse
24	18	ALCL_59	Relapse		20	ALCL_84	No Relapse
25		ALCL_70	Relapse			ALCL_89	No Relapse
26		ALCL_81	Relapse
