# Supplementary material for: Gene Expression Signature Associated with Clinical Outcome in ALK-Positive Anaplastic Large Cell Lymphoma
Source: Cancers (Basel). 2021 Nov 3;13(21):5523. doi: 10.3390/cancers13215523 (PMC8582782; doi:10.3390/cancers13215523)
Supplement: Supplementary file 1 [file cancers-13-05523-s001.zip › Table S2.xlsx]

## Sheet: Feuil1 (2)
GeneSymbol	ProbeSet	Forward (5'-3')	Reverse (5'-3')	Tm	Amplicon size
ADAMTS12	226997_at	GTGGTTCGGCTCATTCTAC	TGGGATTGATACTCTTCTGC	64.21/63.84	109
ANKRD44	228471_at	GCTAGAAATTGCAGACAACC	GAAACAGCGTCAATATGTCC	63.67/64.22	102
ANTXR1	224694_at	CGGTTCGGGGAGTGAAGAAG	GCTTCTCTGAACGGCGCAC	64.3/63.94	85
CLU	222043_at	AAGGACCAGTGTGACAAGTG	TAGCAGCTCGTTGTATTTCC	64.59/64.29	141
COL16A1	204345_at	GTCTTTGGGCTACCTTCG	GCAGGCTACTACTGTGTTCC	64.37/63.6	96
COL5A2	221730_at	AGTAGTCAGATTGAAACCATGC	TCAACAGATCCTTGGTTAGG	64.54/63.77	137
CTHRC1	225681_at	ACACCCAACTACAAGCAGTG	GAGCACTATTTGAACGCATC	64.78/64.55	103
CTSK	202450_s_at	TGACTCTGAAGATGCCTACC	CTGTACCCTCTGCATTTAGC	63.92/63.72	90
DCN	201893_x_at	GGCAGAGCATAAGTACATCC	ACTCACACCCGAATAAGAAG	63.45/62.92	121
	211896_s_at
	211813_x_at
EMP1	201325_s_at	CACATCGCTACTGTTATTATGC	TTCCAAAGACCTACTGATGC	63.8/63.93	92
	201324_at
FAM179A	236717_at	AAGAACTCAGGGATTTACGC	CTCAGGAAACGCACTCG	64.6/64.88	110
FAP	209955_s_at	AGACCCAGGAGCATATAGAAG	GCATCATAGCTGAAAACTGG	63.74/64.55	82
FN1	211719_x_at	TAGTGGAGGCACTGAAAGAC	TAATGGGAAACTGTGTAGGG	64.01/63.66	133
	214701_s_at
	210495_x_at
	216442_x_at
	212464_s_at
FRMD6	225481_at	CTCTGGGTTGATTGTGAAAG	GTCTTTGGTTTCCGACATATAG	64.28/64.08	158
	225464_at
GLT8D2	227070_at	GTTACAGTTCTTATCCGCGT	GTCATTCTTGGGCACAGT	63.14/62.73	136
GPC6	227059_at	GACACTTTCATCAGACAGCAG	TGTGGTGACAAACTCAAACTC	64.55/64.73	177
HADH	201035_s_at	ATACCTCATGGAAGCAATCA	ACCGGCTCCTAATTTCATAG	64.15/64.18	85
IL7R	226218_at	TTGGAGAAAAGAGTCTAACCTG	GACACTCAGGTCAAAAGGAG	64.01/63.35	80
	205798_at
INHBA	227140_at	GAACGGGTATGTGGAGATAG	TTTTAGGAAGAGCCAGACTTC	63.13/64.06	190
IRS1	204686_at	GGACCGTCAGTAGCTCAAC	CCATGAGTTAGAAGAGGATTTG	64.29/64.2	79
ITGB7	205718_at	TCGGTGGAAATCTATGACC	AGAGGATTACTGTCCTGCTTC	64.4/63.76	86
LOC401320	1558459_s_at	CCTGGTAATTGCTTGGTTATG	TGTTCAGGCATTCTGTAAGG	65.77/64.92	111
LTBP2	204682_at	CATGGTCAGGAAAGGACAC	GGCCAGACAAGTGTAGGAG	64.88/64.3	106
MMP2	201069_at	TGGAGATACAATGAGGTGAAG	CAGGTAATAGGCACCCTTG	63.78/64.26	150
MMP9	203936_s_at	CCGGACCAAGGATACAG	AGTGAAGCGGTACATAGGG	63.18/63.82	114
MRPL44	218202_x_at	GAGGACTGCACTTTTCATCA	TTCAGTTCTTCTACCAATAGCC	64.9/63.96	111
MYO1F	213733_at	GACAGGACGACTTCTTCATC	GAAACTGTAGTGTGTCGCTGA	63.24/65.1	153
NT5E	203939_at	GGATGGCTCCTCTCAATC	CGTGTGTCTCAGGTTGTTG	63.98/64.53	91
PBXIP1	212259_s_at	GACCGAAGCAAGAGCTG	AGCACCCAGCTATTATCAGA	63.96/63.63	97
PLAU	205479_s_at	TTACCCAAAGAAGGAGGACT	ATCTTCAGCAAGGCAATGT	64.01/64.38	159
POSTN	210809_s_at	GATGGAGTGCCTGTGGAAAT	TGGTGACCTTGGTGACCTCT	68.46/69.12	154
	1555778_a_at
PTPN22	206060_s_at	GCCGATGAAGATTGTATGC	TGGGCAAGAATTACAGATACTC	65.2/64.62	180
	208010_s_at
	236539_at
RHOBTB3	202975_s_at	TCGCTTCATTTATTCAGGTG	CTGGCTTGATAGGTTTTGC	64.98/64.54	198
ROGDI	218394_at	TGCACGCTGTGTTGAAG	AGGATGAAGTTCTCTTGCTTG	63.08/63.62	162
SEPT1	227552_at	AGAGATGAAGGAAAGCATCC	GCAGTGATGTGGGTTCTC	64.51/63.18	130
SLC39A14	212110_at	TTTCTCTGGCTGATATGTTCC	CCAGGTTCTGGATGATAAATG	65.45/65.58	96
SLC40A1	223044_at	GTTCTCACTTCCTGCTATATCC	GTCAATCCTTCGTATTGTGG	63.32/64.06	162
SULF1	212354_at	CCAATGCTTCCCAACACATAAC	GCATTGGTCCTGTGTACTGCAT	70.05/70.82	87
	212344_at
	212353_at
SUPT3H	206506_s_at	CGCTACAGCCACAGGAT	CACAGTTGTCACATCAGCAG	64.14/64.73	94
THBS2	1553118_at	GGCTGGGTCTATTTGTCTTC	CCACAATGAACTGAGGTGTC	64.87/64.97	144
THEM4	203083_at	TTGATGCTACTGTTGGTATGTG	GTCTTCTCATCAACACTCTGAAC	64.89/64.16	187
TMEM45A	219410_at	TTCACCATCAGTTCACTTCC	CCATGAGTGTGGTTGTAGAAG	64.55/64.25	95
TMIGD2	244716_x_at	GCTGAGGGCAACATAACA	GCAGCACGAAGAGGAAT	64.12/63.19	97
TSPAN9	220968_s_at	GTGGTTCGATGACAATAAGC	CATGCGTCGTACTTCTTACC	64.22/64.5	185
WDR86	243526_at	AAGGACATGAAAGCTATGTGAC	CTGCTGAAGAGCTGGTTG	64.54/64.07	178
MLN51		TAATCCCAGTTACCCTTATGCTCCA	GTTATAGTAGGTCACTCCTCCATATACCTGT	72/70.10 (61.12/62.75)	112
TBP		CACGAACCACGGCACTGATT	TTTTCTTGCTGCCAGTCTGGAC	72.95/72.49 (61.23/61.33)	89
