# Supplementary material for: Gene Expression Signature Associated with Clinical Outcome in ALK-Positive Anaplastic Large Cell Lymphoma
Source: Cancers (Basel). 2021 Nov 3;13(21):5523. doi: 10.3390/cancers13215523 (PMC8582782; doi:10.3390/cancers13215523)
Supplement: Supplementary file 1 [file cancers-13-05523-s001.zip › Table S3.xlsx]

## Sheet: Table S3
Genes overexpressed in the no-relapse group
Gene ontology biological process p-values < 0.01
GO id	p-value	# related Entrez Gene in list	# related Entrez Gene in HG-U133 Plus 2.0 Array	GO term	Entrez Gene	Symbol
GO:0043062	2.43514e-09	10	360	extracellular structure organization	1307;1290;1513;1634;2191;2335;4313;4318;10631;23213	COL16A1;COL5A2;CTSK;DCN;FAP;FN1;MMP2;MMP9;POSTN;SULF1
GO:0022617	3.72306e-09	7	118	extracellular matrix disassembly	1307;1290;1513;1634;2335;4318	COL16A1;COL5A2;CTSK;DCN;FN1;MMP2;MMP9
GO:0044259	1.70028e-07	6	118	multicellular organismal macromolecule metabolic process	1307;1290;1513;2191;4313;4318	COL16A1;COL5A2;CTSK;FAP;MMP2;MMP9
GO:0030574	3.84344e-07	5	73	collagen catabolic process	1307;1290;1513;4313;4318	COL16A1;COL5A2;CTSK;MMP2;MMP9
GO:0007492	5.58308e-07	5	76	endoderm development	1290;2335;3624;4313;4318	COL5A2;FN1;INHBA;MMP2;MMP9
GO:0035987	1.21713e-06	4	39	endodermal cell differentiation	2335;3624;4313;4318	FN1;INHBA;MMP2;MMP9
GO:0001704	3.513e-06	5	110	formation of primary germ layer	1290;2335;3624;4313;4318	COL5A2;FN1;INHBA;MMP2;MMP9
GO:0051674	4.46745e-05	10	1048	localization of cell	81792;115908;2191;2335;10082;3667;4318;5217;5328;23213	ADAMTS12;CTHRC1;FAP;FN1;GPC6;IRS1;MMP9;PFN2;PLAU;SULF1
GO:0001957	6.74781e-05	2	6	intramembranous ossification	1513;4313	CTSK;MMP2
GO:0071495	9.87157e-05	9	920	cellular response to endogenous stimulus	81792;1307;1290;3624;3667;4053;4313;23213;117145	ADAMTS12;COL16A1;COL5A2;INHBA;IRS1;LTBP2;MMP2;SULF1;THEM4
GO:0071230	0.000114095	3	44	cellular response to amino acid stimulus	1307;1290;4313	COL16A1;COL5A2;MMP2
GO:0048598	0.000122087	7	539	embryonic morphogenesis	1290;115908;2335;3624;4313;4318;23213	COL5A2;CTHRC1;FN1;INHBA;MMP2;MMP9;SULF1
GO:0046888	0.000222402	3	55	negative regulation of hormone secretion	3033;3624;3667	HADH;INHBA;IRS1
GO:0001501	0.000243861	6	421	skeletal system development	81792;1290;4313;4318;10631;23213	ADAMTS12;COL5A2;MMP2;MMP9;POSTN;SULF1
GO:0009056	0.00060946	14	2661	catabolic process	81792;1307;1290;1513;1634;2191;10082;3033;3667;4313;4318;4907;5217;22836	ADAMTS12;COL16A1;COL5A2;CTSK;DCN;FAP;GPC6;HADH;IRS1;MMP2;MMP9;NT5E;PFN2;RHOBTB3
GO:0051239	0.000642522	12	2029	regulation of multicellular organismal process	81792;1290;115908;2191;2335;3575;3624;4318;5217;5328;23213;7058	ADAMTS12;COL5A2;CTHRC1;FAP;FN1;IL7R;INHBA;MMP9;PFN2;PLAU;SULF1;THBS2
GO:0006029	0.000887116	3	91	proteoglycan metabolic process	1634;10082;23213	DCN;GPC6;SULF1
GO:0071840	0.00121003	19	4756	cellular component organization or biogenesis	84168;1307;1290;115908;1513;1634;2191;2335;122786;3575;3624;4313;4318;5217;10631;23213;8464;7058;117145	ANTXR1;COL16A1;COL5A2;CTHRC1;CTSK;DCN;FAP;FN1;FRMD6;IL7R;INHBA;MMP2;MMP9;PFN2;POSTN;SULF1;SUPT3H;THBS2;THEM4
GO:0042730	0.00121185	2	24	fibrinolysis	2191;5328	FAP;PLAU
GO:0006928	0.00154931	7	956	cellular component movement	81792;1290;115908;2191;2335;122786;122786;10082	ADAMTS12;COL5A2;CTHRC1;FAP;FN1;FRMD6;GPC6
GO:0016477	0.00174886	5	479	cell migration	81792;115908;2191;2335;10082	ADAMTS12;CTHRC1;FAP;FN1;GPC6
GO:0018149	0.00189462	2	30	peptide cross-linking	1634;2335	DCN;FN1
GO:0046676	0.00189462	2	30	negative regulation of insulin secretion	3033;3667	HADH;IRS1
GO:0030225	0.0021545	2	32	macrophage differentiation	3624;4318	INHBA;MMP9
GO:0071310	0.00215583	10	1690	cellular response to organic substance	81792;1307;1290;3575;3624;3667;4053;4313;23213;117145	ADAMTS12;COL16A1;COL5A2;IL7R;INHBA;IRS1;LTBP2;MMP2;SULF1;THEM4
GO:0046086	0.00216179	1	1	adenosine biosynthetic process	4907	NT5E
GO:0097325	0.00216179	1	1	melanocyte proliferation	2191	FAP
GO:1901509	0.00216179	1	1	regulation of endothelial tube morphogenesis	81792	ADAMTS12
GO:1902203	0.00216179	1	1	negative regulation of hepatocyte growth factor receptor signaling pathway	81792	ADAMTS12
GO:1902362	0.00216179	1	1	melanocyte apoptotic process	2191	FAP
GO:2001113	0.00216179	1	1	negative regulation of cellular response to hepatocyte growth factor stimulus	81792	ADAMTS12
GO:0002792	0.00257413	2	35	negative regulation of peptide secretion	3033;3667	HADH;IRS1
GO:1901700	0.0026213	8	1160	response to oxygen-containing compound	1307;1290;1634;1634;3033;3624;3667;4313;117145	COL16A1;COL5A2;DCN;HADH;INHBA;IRS1;MMP2;THEM4
GO:1901699	0.0030522	5	468	cellular response to nitrogen compound	1307;1290;3667;4313;117145	COL16A1;COL5A2;IRS1;MMP2;THEM4
GO:0010243	0.00307335	6	685	response to organonitrogen compound	1307;1290;3033;3667;4313;117145	COL16A1 COL5A2;HADH;IRS1;MMP2;THEM4
GO:1900047	0.00318858	2	39	negative regulation of hemostasis	2191.53	FAP;PLAU
GO:0040011	0.00331105	6	806	locomotion	81792;1290;115908;2191;2335;10082	ADAMTS12;COL5A2;CTHRC1;FAP;FN1;GPC6
GO:0007566	0.00335189	2	40	embryo implantation	4313;4318	MMP2;MMP9
GO:0050819	0.00369005	2	42	negative regulation of coagulation	2191;5328	FAP;PLAU
GO:0030334	0.00391584	5	496	regulation of cell migration	3667;4318;5217;5328;23213	IRS1;MMP9;PFN2;PLAU;SULF1
GO:0006196	0.00431905	1	2	AMP catabolic process	4907	NT5E
GO:0007161	0.00431905	1	2	calcium-independent cell-matrix adhesion	2335	FN1
GO:0014846	0.00431905	1	2	esophagus smooth muscle contraction	23213	SULF1
GO:0015684	0.00431905	1	2	ferrous iron transport	23516	SLC39A14
GO:0038111	0.00431905	1	2	interleukin-7-mediated signaling pathway	3575	IL7R
GO:1903225	0.00431905	1	2	negative regulation of endodermal cell differentiation	1290	COL5A2
GO:0007155	0.00432169	7	985	cell adhesion	81792;84168;1307;2335;5328;10631;7058	ADAMTS12;ANTXR1;COL16A1;FN1;PLAU;POSTN;THBS2
GO:0048583	0.00449908	13	2879	regulation of response to stimulus	81792;115908;1513;2191;3575;3624;3667;4313;4907;5328;10631;10631;23213;117145	ADAMTS12;CTHRC1;CTSK;FAP;IL7R;INHBA;IRS1;MMP2;NT5E;PLAU;POSTN;SULF1;THEM4
GO:0065007	0.00489218	27	9267	biological regulation	81792;84168;1307;1290;115908;1513;2191;2335;122786;10082;3033;3575;3624;3667;4053;4313;4318;4907;5217;5328;10631;22836;23516;23213;8464;7058;117145	ADAMTS12;ANTXR1;COL16A1;COL5A2;CTHRC1;CTSK;FAP;FN1;FRMD6;GPC6;HADH;IL7R;INHBA;IRS1;LTBP2;MMP2;MMP9;NT5E;PFN2;PLAU;POSTN;RHOBTB3;SLC39A14;SULF1;SUPT3H;THBS2;THEM4
GO:1903034	0.00524945	4	329	regulation of response to wounding	81792;2191;4907;5328	ADAMTS12;FAP;NT5E;PLAU
GO:0051051	0.00595384	4	341	negative regulation of transport	3033;3624;3667;4318	HADH;INHBA;IRS1;MMP9
GO:0010631	0.00595619	3	172	epithelial cell migration	2191;4318;5217	FAP;MMP9;PFN2
GO:0006952	0.00597358	8	1326	defense response	81792;1513;2335;3624;3667;4313;4907;117145	ADAMTS12;CTSK;FN1;INHBA;IRS1;MMP2;NT5E;THEM4
GO:0006635	0.0062543	2	55	fatty acid beta-oxidation	3033;3667	HADH;IRS1
GO:0090130	0.00644706	3	177	tissue migration	2191;4318;5217	FAP;MMP9;PFN2
GO:0010710	0.0064718	1	3	regulation of collagen catabolic process	2191	FAP
GO:0030167	0.0064718	1	3	proteoglycan catabolic process	81792	ADAMTS12
GO:0043932	0.0064718	1	3	ossification involved in bone remodeling	115908	CTHRC1
GO:0060279	0.0064718	1	3	positive regulation of ovulation	3624	INHBA
GO:2000097	0.0064718	1	3	regulation of smooth muscle cell-matrix adhesion	5328	PLAU
GO:0023061	0.00665294	4	352	signal release	3033;3624;3667;5217	HADH;INHBA;IRS1;PFN2
GO:0008543	0.00685672	3	181	fibroblast growth factor receptor signaling pathway	3667;23213;117145	IRS1;SULF1;THEM4
GO:0030204	0.00693391	2	58	chondroitin sulfate metabolic process	1634;10082	DCN;GPC6
GO:0009887	0.00700988	6	811	organ morphogenesis	1290;115908;1634;3624;4313;23213	COL5A2;CTHRC1;DCN;INHBA;MMP2;SULF1
GO:0040012	0.00708282	5	571	regulation of locomotion	3667;4318;5217;5328;23213	IRS1;MMP9;PFN2;PLAU;SULF1
GO:0044700	0.00719873	18	5019	single organism signaling	81792;84168;1307;115908;1513;10082;3033;3575;3624;3667;4053;5217;5328;10631;22836;23213;7058;117145	ADAMTS12;ANTXR1;COL16A1;CTHRC1;CTSK;GPC6;HADH;IL7R;INHBA;IRS1;LTBP2;PFN2;PLAU;POSTN;RHOBTB3;SULF1;THBS2;THEM4
GO:0006027	0.00740482	2	60	glycosaminoglycan catabolic process	1634;10082	DCN;GPC6
GO:0022414	0.00776502	7	1097	reproductive process	84168;1307;1634;3624;4313;4318;23213	ANTXR1;COL16A1;DCN;INHBA;MMP2;MMP9;SULF1
GO:0051270	0.00777446	5	584	regulation of cellular component movement	3667 ;4318;5217;5328;23213	IRS1;MMP9;PFN2;PLAU;SULF1
GO:0016525	0.00788986	2	62	negative regulation of angiogenesis	23213;7058	SULF1;THBS2
GO:0034446	0.00838889	2	64	substrate adhesion-dependent cell spreading	84168;2335	ANTXR1;FN1
GO:0007154	0.0085256	18	5092	cell communication	81792;84168;1307;115908;1513;10082;3033;3575;3624;3667;4053;5217;5328;10631;22836;23213;7058;117145	ADAMTS12;ANTXR1;COL16A1;CTHRC1;CTSK;GPC6;HADH;IL7R;INHBA;IRS1;LTBP2;PFN2;PLAU;POSTN;RHOBTB3;SULF1;THBS2;THEM4
GO:0001915	0.00862004	1	4	negative regulation of T cell mediated cytotoxicity	3575	IL7R
GO:0003383	0.00862004	1	4	apical constriction	122786	FRMD6
GO:0010716	0.00862004	1	4	negative regulation of extracellular matrix disassembly	2191	FAP
GO:0042701	0.00862004	1	4	progesterone secretion	3624	INHBA
GO:0046881	0.00862004	1	4	positive regulation of follicle-stimulating hormone secretion	3624	INHBA
GO:0046882	0.00862004	1	4	negative regulation of follicle-stimulating hormone secretion	3624	INHBA
GO:0060244	0.00862004	1	4	negative regulation of cell proliferation involved in contact inhibition	2191	FAP
GO:0060686	0.00862004	1	4	negative regulation of prostatic bud formation	23213	SULF1
GO:0071578	0.00862004	1	4	zinc ion transmembrane import	23516	SLC39A14
GO:1900122	0.00862004	1	4	positive regulation of receptor binding	4318	MMP9
GO:2001275	0.00862004	1	4	positive regulation of glucose import in response to insulin stimulus	3667	IRS1
GO:0016049	0.00867488	4	380	cell growth	2012;2335;3575;3624	EMP1;FN1;IL7R;INHBA
GO:0071774	0.00926061	3	202	response to fibroblast growth factor	3667;23213;117145	IRS1;SULF1;THEM4
GO:0090100	0.00969694	2	69	positive regulation of transmembrane receptor protein serine/threonine kinase signaling pathway	3624;23213	INHBA;SULF1
GO:0048856	0.00988857	16	4320	anatomical structure development	81792;84168;1290;115908;1634;2012;2335;122786;3575;3624;3667;4313;4318;10631;23213;7058	ADAMTS12;ANTXR1;COL5A2;CTHRC1;DCN;EMP1;FN1;FRMD6;IL7R;INHBA;IRS1;MMP2;MMP9;POSTN;SULF1;THBS2
Gene ontology molecular functions p-values < 0.05
GO id	p-value	# related Entrez Gene in list	# related Entrez Gene in HG-U133 Plus 2.0 Array	GO term	Entrez Gene	Symbol
GO:0005518	1.35229e-07	5	60	collagen binding	84168;1513;1634;2335;4318	ANTXR1;CTSK;DCN;FN1;MMP9
GO:0004222	5.11506e-05	4	100	metalloendopeptidase activity	81792;2191;4313;4318	ADAMTS12;FAP;MMP2;MMP9
GO:0008201	0.000154998	4	133	heparin binding	2335;4053;10631;7058	FN1;LTBP2;POSTN;THBS2
GO:0070011	0.000544199	6	512	peptidase activity, acting on L-amino acid peptides	81792;1513;2191;431;4318;5328	ADAMTS12;CTSK;FAP;MMP2;MMP9;PLAU
GO:0005178	0.00110324	3	99	integrin binding	1307;2191;2335	COL16A1;FAP;FN1
GO:0004252	0.00235786	3	129	serine-type endopeptidase activity	2191;4313;5328	FAP;MMP2;PLAU
GO:0017171	0.00368038	3	151	serine hydrolase activity	2191;4313;5328	FAP;MMP2;PLAU
GO:0004917	0.0041473	1	2	interleukin-7 receptor activity	3575	IL7R
GO:0015093	0.0041473	1	2	ferrous iron transmembrane transporter activity	23516	SLC39A14
GO:0008449	0.00621471	1	3	N-acetylglucosamine-6-sulfatase activity	23213	SULF1
GO:0070699	0.00621471	1	3	type II activin receptor binding	3624	INHBA
GO:0000774	0.00827798	1	4	adenyl-nucleotide exchange factor activity	5217	PFN2
GO:0002020	0.0107821	2	76	protease binding	2191;2335	FAP;FN1
GO:0008253	0.014443	1	7	5'-nucleotidase activity	4907	NT5E
GO:0003857	0.0164898	1	8	3-hydroxyacyl-CoA dehydrogenase activity	3033	HADH
GO:0016290	0.0164898	1	8	palmitoyl-CoA hydrolase activity	117145	THEM4
GO:0005068	0.0185325	1	9	transmembrane receptor protein tyrosine kinase adaptor activity	3667	IRS1
GO:0043394	0.0198878	1	10	proteoglycan binding	1513	CTSK
GO:0008239	0.020571	1	10	dipeptidyl-peptidase activity	2191	FAP
GO:0070696	0.020571	1	10	transmembrane receptor protein serine/threonine kinase binding	3624	INHBA
GO:0004065	0.0226055	1	11	arylsulfatase activity	23213	SULF1
GO:0003785	0.0266622	1	13	actin monomer binding	5217	PFN2
GO:0070403	0.0266622	1	13	NAD+ binding	3033	HADH
GO:0005159	0.0286845	1	14	insulin-like growth factor receptor binding	3667	IRS1
GO:0043395	0.0286845	1	14	heparan sulfate proteoglycan binding	10082	GPC6
GO:0005385	0.0307027	1	15	zinc ion transmembrane transporter activity	23516	SLC39A14
GO:0016289	0.0307027	1	15	CoA hydrolase activity	117145	THEM4
GO:0005515	0.0345784	21	7883	protein binding	81792;84168;1307;1290;115908;1513;1634;2191;2335;10082;3575;3624;4053;4313;4318;5217;5328;10631;22836;8464;7058	ADAMTS12;ANTXR1;COL16A1;COL5A2;CTHRC1;CTSK;DCN;FAP;FN1;GPC6;IL7R;INHBA;LTBP2;MMP2;MMP9;PFN2;PLAU;POSTN;RHOBTB3;SUPT3H;THBS2
GO:0043548	0.0407332	1	20	phosphatidylinositol 3-kinase binding	3667	IRS1
GO:0097367	0.0491639	8	2025	carbohydrate derivative binding	1513;1634;2335;10082;4053;10631;22836;7058	CTSK;DCN;FN1;GPC6;LTBP2;POSTN;RHOBTB3;THBS2
Gene ontology cellular component p-values < 0.05
GO id	p-value	# related Entrez Gene in list	# related Entrez Gene in HG-U133 Plus 2.0 Array	GO term	Entrez Gene	Symbol
GO:0005578	7.06145e-13	12	312	proteinaceous extracellular matrix	81792;1307;1290;115908;1634;2335;10082;4053;4313;4318;10631;7058	ADAMTS12;COL16A1;COL5A2;CTHRC1;DCN;FN1;GPC6;LTBP2;MMP2;MMP9;POSTN;THBS2
GO:0005576	2.08167e-06	21	3882	extracellular region	81792;84168;1307;1290;115908;1513;1634;2191;2335;10082;3575;3624;4053;4313;4318;4907;5217;5328;10631;23213;7058	ADAMTS12;ANTXR1;COL16A1;COL5A2;CTHRC1;CTSK;DCN;FA; FN1;GPC6;IL7R;INHBA;LTBP2;MMP2;MMP9;NT5E;PFN2;PLAU;POSTN;SULF1;THBS2
GO:0005615	5.3655e-06	11	1088	extracellular space	115908;1513;1634;2191;10082;3624;4053;4313;4318;5328;23213	CTHRC1;CTSK;DCN;FAP;GPC6;INHBA;LTBP2;MMP2;MMP9;PLAU;SULF1
GO:0005581	0.000469416	3	75	collagen trimer	1307;1290;115908	COL16A1;COL5A2;CTHRC1
GO:0031258	0.000505535	2	16	lamellipodium membrane	84168;2191	ANTXR1;FAP
GO:0009986	0.00153647	6	612	cell surface	84168;2191;3575;4907;5328;23213	ANTXR1;FAP;IL7R;NT5E;PLAU;SULF1
GO:0005597	0.00210457	1	1	collagen type XVI trimer	1307	COL16A1
GO:0043509	0.00210457	1	1	activin A complex	3624	INHBA
GO:0031252	0.00333335	4	297	cell leading edge	84168;2191;23516;117145	ANTXR1;FAP;SLC39A14;THEM4
GO:0043512	0.00420485	1	2	inhibin A complex	3624	INHBA
GO:0005588	0.00630085	1	3	collagen type V trimer	1290	COL5A2
GO:0005589	0.00630085	1	3	collagen type VI trimer	1634	DCN
GO:0005899	0.00630085	1	3	insulin receptor complex	3667	IRS1
GO:0031091	0.00659064	2	58	platelet alpha granule	2335;7058	FN1;THBS2
GO:0043202	0.00772904	2	65	lysosomal lumen	1634;10082	DCN;GPC6
GO:0005886	0.00797718	15	3918	plasma membrane	84168;2012;2191;2335;122786;10082;3575;3667;4313;4907;5328;23516;23213;117145;10867	ANTXR1;EMP1;FAP;FN1;FRMD6;GPC6;IL7R;IRS1;MMP2;NT5E;PLAU;SLC39A14;SULF1;THEM4;TSPAN9
GO:0036021	0.00839257	1	4	endolysosome lumen	1513	CTSK
GO:0032587	0.00947897	2	70	ruffle membrane	2191;117145	FAP;THEM4
GO:0071438	0.01048	1	5	invadopodium membrane	2191	FAP
GO:0005796	0.0125359	2	81	Golgi lumen	1634;10082	DCN;GPC6
GO:0097197	0.0125632	1	6	tetraspanin-enriched microdomain	10867	TSPAN9
GO:0044463	0.0126484	5	675	cell projection part	84168;2191;3667;5217;117145	ANTXR1;FAP;IRS1;PFN2;THEM4
GO:0044420	0.0163309	2	96	extracellular matrix part	1290;7058	COL5A2;THBS2
GO:0005577	0.0167169	1	8	fibrinogen complex	1290;7058	COL5A2;THBS2
GO:0098644	0.0229157	1	11	complex of collagen trimers	1634	DCN
GO:0030914	0.0270271	1	13	STAGA complex	8464	SUPT3H
GO:0033276	0.0270271	1	13	transcription factor TFTC complex	8464	SUPT3H
GO:0044437	0.0310991	3	328	vacuolar part	1513;1634;10082	CTSK;DCN;GPC6
GO:0031225	0.031743	2	133	anchored component of membrane	10082;4907	GPC6;NT5E
GO:0031527	0.0351998	1	17	filopodium membrane	84168	ANTXR1
GO:0005794	0.0358119	6	1193	Golgi apparatus	1634;10082;10631;22836;23516;23213	DCN;GPC6;POSTN;RHOBTB3;SLC39A14;SULF1
GO:0005925	0.0377176	3	354	focal adhesion	2191;5328;10867	FAP;PLAU;SPAN9
GO:0030055	0.0398896	3	362	cell-substrate junction	2191;5328;10867	FAP;PLAU;TSPAN9
GO:0005605	0.0453222	1	22	basal lamina	2335	FN1
Genes overexpressed in the relapse group
Gene ontology biological process p-values < 0.01
GO id	p-value	# related Entrez Gene in list	# related Entrez Gene in HG-U133 Plus 2.0 Array	GO term	Entrez Gene	Symbol
GO:0050776	6.21003e-05	5	715	regulation of immune response	919;1191;3695;4542;26191	CD247;CLU;ITGB7;MYO1F;PTPN22
GO:0001775	0.000127402	5	831	cell activation	919;1191;4542;26191;126259	CD247;CLU;MYO1F;PTPN22;TMIGD2
GO:0070661	0.000455413	3	231	leukocyte proliferation	1191;26191;126259	CLU;PTPN22;TMIGD2
GO:0050863	0.000528137	3	243	regulation of T cell activation	919;26191;26259	CD247;PTPN22;TMIGD2
GO:0043207	0.000611815	4	626	response to external biotic stimulus	919;1191;3695;4542	CD247;CLU;ITGB7;MYO1F
GO:0002684	0.000689273	4	646	positive regulation of immune system process	919;1191;26191;126259	CD247;CLU;PTPN22;TMIGD2
GO:0035644	0.00069735	1	1	phosphoanandamide dephosphorylation	26191	PTPN22
GO:0061518	0.00069735	1	1	microglial cell proliferation	1191	CLU
GO:1902847	0.00069735	1	1	regulation of neuronal signal transduction	1191	CLU
GO:1902949	0.00069735	1	1	positive regulation of tau-protein kinase activity	1191	CLU
GO:0009615	0.000849067	3	286	response to virus	919;1191;3695	CD247;CLU;ITGB7
GO:0031295	0.000944624	2	67	T cell costimulation	919;126259	CD247;TMIGD2
GO:0045087	0.0013611	4	774	innate immune response	919;1191;4542;26191	CD247;CLU;MYO1F;PTPN22
GO:0003366	0.00139426	1	2	cell-matrix adhesion involved in ameboidal cell migration	3695	ITGB7
GO:0070125	0.00139426	1	2	mitochondrial translational elongation	65080	MRPL44
GO:1902998	0.00139426	1	2	positive regulation of neurofibrillary tangle assembly	1191	CLU
GO:0002694	0.001718	3	365	regulation of leukocyte activation	919;26191;126259	CD247;PTPN22;TMIGD2
GO:0002253	0.00200214	3	385	activation of immune response	919;1191;26191	CD247;CLU;PTPN22
GO:0032286	0.00278678	1	4	central nervous system myelin maintenance	1191	CLU
GO:1902004	0.00278678	1	4	positive regulation of beta-amyloid formation	1191	CLU
GO:0002274	0.00344681	2	129	myeloid leukocyte activation	1191;4542	CLU;MYO1F
GO:0050851	0.0038226	2	136	antigen receptor-mediated signaling pathway	919;26191	CD247;PTPN22
GO:0031347	0.00409214	3	495	regulation of defense response	919;4542;26191	CD247;MYO1F PTPN22
GO:0032463	0.00417754	1	6	negative regulation of protein homooligomerization	1191	CLU
GO:1900221	0.00417754	1	6	regulation of beta-amyloid clearance	1191	CLU
GO:1902430	0.00417754	1	6	negative regulation of beta-amyloid formation	1191	CLU
GO:0032817	0.00487227	1	7	regulation of natural killer cell proliferation	26191	PTPN22
GO:0051788	0.00487227	1	7	response to misfolded protein	1191	CLU
GO:0002252	0.00530899	3	543	immune effector process	919;1191;4542	CD247;CLU;MYO1F
GO:0032944	0.00550794	2	164	regulation of mononuclear cell proliferation	26191;126259	PTPN22;TMIGD2
GO:0043312	0.00695383	1	10	neutrophil degranulation	4542	MYO1F
GO:1902991	0.00695383	1	10	regulation of amyloid precursor protein catabolic process	1191	CLU
GO:2000060	0.00695383	1	10	positive regulation of protein ubiquitination involved in ubiquitin-dependent protein catabolic process	1191	CLU
GO:0001774	0.00833937	1	12	microglial cell activation	1191	CLU
GO:0034248	0.00833937	1	12	regulation of cellular amide metabolic process	1191	CLU
GO:0050855	0.00833937	1	12	regulation of B cell receptor signaling pathway	26191	PTPN22
GO:0050860	0.00903148	1	13	negative regulation of T cell receptor signaling pathway	26191	PTPN22
GO:0046651	0.00972228	2	220	lymphocyte proliferation	26191;126259	PTPN22;TMIGD2
GO:0090083	0.00972316	1	14	regulation of inclusion body assembly	1191	CLU
Gene ontology molecular functions p-values < 0.05
GO id	p-value	# related Entrez Gene in list	# related Entrez Gene in HG-U133 Plus 2.0 Array	GO term	Entrez Gene	Symbol
GO:0004525	0.00214592	1	3	ribonuclease III activity	65080	MRPL44
GO:0051787	0.00571325	1	8	misfolded protein binding	1191	CLU
GO:0001618	0.0184608	1	26	virus receptor activity	3695	ITGB7
GO:0015026	0.0184608	1	26	coreceptor activity	126259	TMIGD2
GO:0016893	0.0226772	1	32	endonuclease activity, active with either ribo- or deoxyribonucleic acids and producing 5'-phosphomonoesters	65080	MRPL44
GO:0004521	0.024079	1	34	endoribonuclease activity	65080	MRPL44
GO:0005515	0.0467155	8	7895	protein binding	91526;919;3695;4542;57326;26191;1731;126259	ANKRD44;CD247;ITGB7;MYO1F;PBXIP1;PTPN22;SEPT1;TMIGD2
Gene ontology cellular component p-values < 0.05
GO id	p-value	# related Entrez Gene in list	# related Entrez Gene in HG-U133 Plus 2.0 Array	GO term	Entrez Gene	Symbol
GO:0034669	0.00131497	1	2	integrin alpha4-beta7 complex	3695	ITGB7
GO:0097418	0.00262838	1	4	neurofibrillary tangle	1191	CLU
GO:0042105	0.0032845	1	5	alpha-beta T cell receptor complex	919	CD247
GO:0016461	0.00459558	1	7	unconventional myosin complex	4542	MYO1F
GO:0042583	0.00459558	1	7	chromaffin granule	1191	CLU
GO:0097440	0.00459558	1	7	apical dendrite	1191	CLU
GO:0034366	0.00525054	1	8	spherical high-density lipoprotein particle	1191	CLU
GO:0032991	0.00551777	7	4095	macromolecular complex	919;1191;3695;65080;4542;57326;1731	CD247;CLU;ITGB7;MRPL44;MYO1F;PBXIP1;SEPT1
GO:0031105	0.00590511	1	9	septin complex	1731	SEPT1
GO:0005938	0.00729719	2	201	cell cortex	4542;1731	MYO1F;SEPT1
GO:0043235	0.011973	2	260	receptor complex	919;3695	CD247;ITGB7
GO:0031941	0.0137298	1	21	filamentous actin	4542	MYO1F
GO:0098636	0.0169736	1	26	protein complex involved in cell adhesion	3695	ITGB7
GO:0034358	0.0214989	1	33	plasma lipoprotein particle	1191	CLU
GO:0030864	0.0227884	1	35	cortical actin cytoskeleton	4542	MYO1F
GO:0031093	0.0285723	1	44	platelet alpha granule lumen	1191	CLU
GO:0009898	0.0349626	1	54	cytoplasmic side of plasma membrane	26191	PTPN22
GO:0048471	0.0445637	2	525	perinuclear region of cytoplasm	1191;26191	CLU;PTPN22
GO:0060205	0.0457393	1	71	cytoplasmic membrane-bounded vesicle lumen	1191	CLU
