# Supplementary material for: Gene Expression Signature Associated with Clinical Outcome in ALK-Positive Anaplastic Large Cell Lymphoma
Source: Cancers (Basel). 2021 Nov 3;13(21):5523. doi: 10.3390/cancers13215523 (PMC8582782; doi:10.3390/cancers13215523)
Supplement: Supplementary file 1 [file cancers-13-05523-s001.zip › Table S4.xlsx]

## Sheet: Feuil1
				Mean expression ± s.d (-∆Cq)					Fold Change (R/NR)				RNAseq
				Fluidigm			qPCR				Rank		Mean expression ± s.d		Beta, estimator of Log Fold Change (R/NR)
ID	Gene Symbol	Gene	chromosome	R	NR		R	NR	Fluidigm	qPCR	RF	PLS-DA	R	NR
			location
NM_199280	FAM179A	family with sequence similarity 179, member A	2p23.2	-0.16 (±0.88)	-1.7 (±1.76)		-1.36 (±0.92)	-3.07 (±1.81)	2.9	3.29	5	1	58.53 (±26.71)	24.44 (±25.05)	1.23
NM_212482	FN1	fibronectin 1	2q34	3.17	4.68		2.76	4.45	0.35	0.31	13	4	193.53	680.6	-1.18
				(±1.37)	(±1.05)		(±1.41)	(±1.13)					(±107.53)	(±] 497.22)
NM_014585	SLC40A1	solute carrier family 40 (iron-regulated transporter), member 1	2q32	2.54 (±1.30)	1.19 (±1.41)		1.52 (±1.31)	0.35 (±1.54)	2.55	2.26	2	3
