# Supplementary material for: Gene Expression Signature Associated with Clinical Outcome in ALK-Positive Anaplastic Large Cell Lymphoma
Source: Cancers (Basel). 2021 Nov 3;13(21):5523. doi: 10.3390/cancers13215523 (PMC8582782; doi:10.3390/cancers13215523)
Supplement: Supplementary file 1 [file cancers-13-05523-s001.zip › Table S5.xlsx]

## Sheet: Feuil1
Target id	gene name	adjusted pvalue
ENSG00000267404.1	AC023043.2	0.0115
ENSG00000259098.1	AC025884.2	0.01
ENSG00000229064.1	AC104073.1	0.0073
ENSG00000237026.1	AC104073.2	0.01
ENSG00000197142.10	ACSL5	0.0164
ENSG00000216906.2	AL355312.1	0.0194
ENSG00000151458.12	ANKRD50	0.0194
ENSG00000169604.20	ANTXR1	0.0115
ENSG00000138613.14	APH1B	0.0176
ENSG00000100298.16	APOBEC3H	0.0139
ENSG00000135931.18	ARMC9	0.0105
ENSG00000182492.16	BGN	0.0073
ENSG00000287151.1	C2orf27A	0.01
ENSG00000173585.16	CCR9	0.01
ENSG00000103855.18	CD276	0.0116
ENSG00000163171.8	CDC42EP3	0.0125
ENSG00000154645.14	CHODL	0.0194
ENSG00000054938.16	CHRDL2	0.0139
ENSG00000164692.18	COL1A2	0.0197
ENSG00000164932.13	CTHRC1	0.0073
ENSG00000135929.9	CYP27A1	0.0197
ENSG00000147459.18	DOCK5	0.0105
ENSG00000113657.13	DPYSL3	0.0181
ENSG00000244306.11	DUXAP10	0.01
ENSG00000163412.13	EIF4E3	0.0191
ENSG00000078098.14	FAP	0.0194
ENSG00000115641.19	FHL2	0.0073
ENSG00000115414.21	FN1	0.0115
ENSG00000248394.1	FOSL1P1	0.0197
ENSG00000139926.16	FRMD6	0.0194
ENSG00000163430.12	FSTL1	0.0197
ENSG00000160219.12	GAB3	0.0122
ENSG00000120820.12	GLT8D2	0.018
ENSG00000173905.9	GOLIM4	0.01
ENSG00000163349.22	HIPK1	0.0198
ENSG00000253463.1	HMGB1P19	0.0105
ENSG00000235784.2	HNRNPA1P29	0.0073
ENSG00000185811.19	IKZF1	0.0139
ENSG00000283154.2	IQCJ-SCHIP1	0.0194
ENSG00000104970.11	KIR3DX1	0.0105
ENSG00000175727.14	MLXIP	0.012
ENSG00000011028.14	MRC2	0.01
ENSG00000266338.6	NBPF15	0.01
ENSG00000162825.16	NBPF20	0.01
ENSG00000110811.20	P3H3	0.0148
ENSG00000134242.16	PTPN22	0.0134
ENSG00000142552.8	RCN3	0.0115
ENSG00000236930.1	SDHDP4	0.0194
ENSG00000177045.10	SIX5	0.019
ENSG00000102359.8	SRPX2	0.0115
ENSG00000107960.11	STN1	0.0181
ENSG00000137573.14	SULF1	0.0073
ENSG00000156787.17	TBC1D31	0.0073
ENSG00000163513.19	TGFBR2	0.0194
ENSG00000006118.15	TMEM132A	0.0115
ENSG00000189350.13	TOGARAM2	0.019
ENSG00000198467.16	TPM2	0.0115
ENSG00000211786.3	TRAV8-2	0.0197
ENSG00000102804.15	TSC22D1	0.01
ENSG00000127824.14	TUBA4A	0.0194
ENSG00000137693.14	YAP1	0.0194
ENSG00000157077.15	ZFYVE9	0.0197
